# Supplementary material for: Carboxypeptidase D deficiency causes hearing loss amenable to treatment
Source: J Clin Invest. 2025 Sep 30;135(23):e192090. doi: 10.1172/JCI192090 (PMC12646673; doi:10.1172/JCI192090)
Supplement: Supporting data values [file jci-135-192090-s067.xlsx]

## Sheet: FIgure 2a
CPDWT	CPDc.1688T>G	CPDc.2372A>G	CPDc.2498G>A
53	100	186	194
65	113	170	209
57	108	174	202
59	119	179	198
Statistical test
Table Analyzed	enzyme activity sheet
Data sets analyzed	A-D
ANOVA summary
F	376.4
P value	<0.001
P value summary	***
Significant diff. among means (P < 0.05)?	Yes
R squared	0.9895
Brown-Forsythe test
F (DFn, DFd)	0.3593 (3, 12)
P value	0.78
P value summary	ns
Are SDs significantly different (P < 0.05)?	No
Bartlett's test
Bartlett's statistic (corrected)	0.5889
P value	0.9
P value summary	ns
Are SDs significantly different (P < 0.05)?	No
ANOVA table	SS	DF	MS	F (DFn, DFd)	P value
Treatment (between columns)	50299	3	16766	F (3, 12) = 376.4	P<0.001
Residual (within columns)	534.5	12	44.54
Total	50834	15
Data summary
Number of treatments (columns)	4
Number of values (total)	16

## Sheet: Figure 2b
Controls	Patients
38	39					Detail lof statistical test
40	19
21	41					Table Analyzed	protein length distribution sheet
25	29
14	47					Column B	Patients
14	16					vs.	vs.
17	46					Column A	Controls
15	28
19	41					Unpaired t test
16	18					P value	<0.001
25	10					P value summary	***
40	39					Significantly different (P < 0.05)?	Yes
25	12					One- or two-tailed P value?	Two-tailed
15	14					t, df	t=10.75, df=10169
22	15
10	8					How big is the difference?
10	9					Mean of column A	16.24
37	11					Mean of column B	18.37
15	8					Difference between means (B - A) ± SEM	2.127 ± 0.1979
29	21					95% confidence interval	1.739 to 2.515
16	36					R squared (eta squared)	0.01123
24	15
24	10					F test to compare variances
12	40					F, DFn, Dfd	1.313, 4356, 5813
16	43					P value	<0.001
22	14					P value summary	***
54	47					Significantly different (P < 0.05)?	Yes
21	9
10	10					Data analyzed
9	11					Sample size, column A	5814
10	8					Sample size, column B	4357
15	10
18	7
16	17
12	30
24	14
9	53
14	12
10	31
13	7
15	16
16	6
14	14
10	10
9	40
10	10
9	14
9	16
15	11
11	31
9	12
32	12
9	23
10	8
10	12
8	12
10	19
9	20
12	46
11	53
11	25
15	48
10	11
9	60
15	52
16	41
8	24
16	14
11	19
8	13
16	15
12	23
9	18
9	24
13	28
23	29
9	18
8	26
14	38
8	30
11	8
19	13
15	39
29	17
16	15
10	7
13	12
8	22
20	25
11	7
12	41
15	9
8	10
10	55
8	27
7	17
20	14
12	7
18	8
10	24
9	12
11	43
11	9
17	6
9	8
8	9
9	10
8	10
18	50
9	6
9	15
7	13
9	39
9	18
7	29
37	18
19	26
9	38
9	50
14	30
16	8
8	13
8	39
9	17
10	15
13	7
15	12
16	22
9	25
8	40
12	7
16	41
12	9
13	10
7	27
14	38
13	17
14	14
7	7
15	8
12	24
9	12
10	43
9	9
12	6
10	8
9	13
12	9
15	10
18	10
12	6
16	11
19	15
16	13
12	34
7	25
8	43
11	27
10	35
8	29
8	25
7	43
15	17
11	39
12	40
12	32
20	13
23	21
11	33
10	32
22	26
8	40
10	10
9	32
12	16
12	8
15	8
9	32
14	11
11	24
10	44
17	44
24	11
15	45
11	14
14	12
14	10
19	9
12	34
16	25
11	43
16	27
10	35
7	29
15	25
14	43
10	17
17	39
10	40
14	32
7	13
9	21
14	33
10	32
12	26
15	40
10	10
13	32
12	16
10	8
13	8
11	32
7	11
20	24
13	44
12	44
9	11
11	45
10	14
9	12
10	10
10	9
14	34
12	25
10	43
11	27
8	35
15	29
10	25
10	43
10	17
9	39
9	40
10	32
8	13
21	21
37	33
11	32
35	26
35	40
34	10
33	32
29	16
23	8
22	8
44	32
22	11
12	24
26	44
24	44
13	11
59	45
21	14
27	12
14	9
29	39
21	18
29	29
17	18
16	26
13	38
12	30
26	8
28	13
32	39
16	17
55	15
21	7
20	12
30	22
23	25
35	40
41	7
17	41
19	9
13	10
15	27
14	38
18	14
15	7
37	8
45	24
28	12
28	43
56	9
8	6
33	8
18	13
21	9
14	10
27	10
20	6
43	11
14	15
9	13
11	39
16	18
17	18
21	26
13	50
10	8
14	13
15	17
11	15
14	7
17	12
12	40
22	7
10	9
21	10
18	38
12	17
12	14
15	7
39	8
14	12
10	9
11	6
13	8
19	13
9	10
16	6
22	11
13	15
18	13
13	15
7	18
17	12
18	8
12	6
7	38
18	30
8	17
8	20
18	9
14	12
9	28
15	9
12	11
10	30
45	17
9	20
14	9
13	12
13	28
16	9
8	11
40	28
8	39
9	33
19	22
15	10
9	31
10	20
17	16
8	22
9	23
11	18
9	18
8	8
41	13
11	17
12	15
16	7
10	7
9	9
9	8
16	12
11	9
11	6
9	8
12	13
21	9
12	6
15	10
15	11
15	15
10	25
12	13
11	19
20	19
17	31
16	19
21	25
13	25
10	29
14	20
15	39
11	22
14	13
12	20
22	27
21	19
18	19
12	39
12	50
15	8
14	7
10	12
11	22
13	25
19	40
9	10
16	27
22	38
13	17
18	7
13	24
7	12
17	8
18	13
12	10
7	6
18	11
8	18
10	8
8	13
18	15
14	7
9	12
15	7
12	9
10	7
9	8
14	12
13	9
13	6
16	8
8	13
8	9
9	10
19	6
15	10
9	11
10	13
17	8
8	7
9	7
11	9
9	8
8	12
11	9
12	8
16	13
43	9
10	10
9	6
9	11
16	13
11	35
11	38
9	11
12	9
21	8
12	19
15	22
15	11
15	10
10	9
12	7
20	35
17	38
24	11
22	9
15	8
26	19
25	22
26	11
13	10
12	9
16	7
34	35
13	38
41	11
17	9
13	8
11	19
20	22
25	11
27	10
16	9
15	7
14	35
15	38
11	11
12	9
13	8
29	19
17	22
21	11
12	10
37	9
13	7
26	37
14	36
27	38
20	44
11	45
36	35
19	26
9	8
28	24
13	25
20	29
17	6
12	37
6	36
24	38
10	44
19	45
11	35
12	26
27	8
8	24
21	25
22	29
20	6
14	37
14	36
16	38
13	44
8	45
10	35
19	26
24	8
24	24
11	25
25	29
26	6
27	37
17	36
15	38
12	44
25	45
43	35
20	26
12	8
13	24
16	25
15	29
14	6
17	37
24	36
22	38
15	44
26	45
25	35
26	26
13	8
12	24
16	25
34	29
13	6
41	30
17	17
13	15
11	9
20	18
25	8
27	30
16	17
15	15
14	9
15	18
11	8
12	8
13	7
29	7
17	9
21	17
12	8
37	12
13	8
26	10
14	10
27	6
20	16
11	25
36	9
19	12
9	11
28	38
13	18
20	17
17	47
12	16
6	12
24	36
10	53
19	52
11	32
12	25
27	11
8	28
21	47
22	12
20	12
14	36
14	53
16	52
13	32
8	25
10	11
19	28
24	47
24	12
11	12
25	36
26	53
27	52
17	32
15	25
12	11
25	28
43	47
20	12
12	12
13	36
16	53
15	52
14	32
17	25
24	11
22	28
15	47
26	12
25	13
26	25
13	15
12	34
16	15
34	9
13	6
41	25
17	17
13	12
11	23
20	14
25	8
27	13
16	7
15	29
14	8
15	8
11	11
12	20
13	8
29	14
17	11
21	9
12	34
37	11
13	14
26	11
14	9
27	34
20	11
11	49
36	36
19	52
9	42
28	24
13	51
20	30
17	7
12	46
6	24
24	27
10	20
19	13
11	32
12	16
27	8
21	22
22	30
20	16
14	11
14	10
16	12
13	13
8	9
10	8
19	16
24	7
24	32
11	18
25	8
26	15
27	15
17	39
15	32
12	18
25	8
43	15
20	15
12	39
13	15
16	31
15	18
14	31
17	13
18	28
16	15
21	6
13	15
10	27
14	15
15	31
11	18
14	31
12	13
18	28
12	15
12	6
15	15
14	27
10	15
11	31
13	18
9	31
13	13
13	28
7	15
17	6
18	15
12	27
7	11
8	22
10	15
8	10
18	20
14	8
9	11
15	22
12	15
10	10
9	20
14	8
13	29
13	31
16	29
8	31
8	13
9	11
20	13
19	9
15	12
9	8
10	17
8	14
9	10
11	11
9	18
8	8
11	18
12	14
16	11
10	9
9	28
9	24
16	28
11	25
11	13
9	28
12	24
15	28
15	25
15	13
10	28
12	24
16	28
21	25
13	13
10	28
14	24
15	28
11	25
14	13
12	28
22	24
21	28
18	25
12	13
12	26
15	21
14	9
10	52
11	39
13	26
19	21
9	9
16	52
22	39
13	50
18	20
13	44
7	13
17	10
18	11
12	10
7	15
18	20
8	23
10	11
8	27
18	13
14	28
9	52
15	8
12	12
10	9
9	30
14	36
13	21
13	39
16	27
8	30
8	45
9	7
19	19
15	10
9	10
10	28
17	11
8	11
9	34
11	10
9	12
8	12
11	10
12	15
16	10
43	8
10	9
9	12
9	16
16	15
11	56
11	16
12	15
21	56
12	8
15	14
15	13
15	13
10	13
12	13
20	13
17	13
28	13
19	13
22	13
17	13
21	13
20	13
21	26
18	35
18	14
21	14
35	13
20	16
20	18
15	8
24	8
25	11
10	9
14	10
15	10
13	15
14	9
10	7
16	31
19	7
20	31
14	28
14	9
13	11
16	28
9	9
18	11
13	23
15	23
22	17
12	33
9	17
17	33
43	17
19	33
17	15
9	13
11	15
34	9
12	11
10	7
13	37
10	36
40	32
13	38
12	41
11	37
38	36
12	32
26	38
11	41
16	50
11	14
8	31
12	31
8	31
10	7
9	9
39	14
17	8
11	6
18	8
11	10
41	10
10	6
30	34
44	17
9	11
9	23
8	25
10	8
10	7
9	25
11	8
6	7
34	25
8	8
12	7
10	38
14	22
12	12
29	25
15	11
23	9
12	12
17	11
24	15
12	12
13	11
17	15
34	12
10	11
33	15
23	19
12	20
17	11
24	18
12	19
13	20
17	11
34	18
10	22
33	27
15	12
16	13
14	11
13	11
18	15
13	13
25	9
15	7
11	31
15	31
43	31
41	31
11	21
20	22
22	6
30	10
31	18
31	22
17	15
8	16
24	10
24	9
16	12
21	15
13	9
10	16
14	29
11	27
14	30
12	9
18	5
12	8
15	10
10	11
11	14
13	16
9	16
13	16
12	16
7	16
8	16
8	16
18	14
9	17
10	10
14	17
13	14
13	9
16	11
8	27
8	8
9	27
10	8
9	17
9	10
8	13
12	11
11	10
11	19
12	17
15	10
15	13
12	11
14	10
13	19
28	17
18	10
10	13
13	11
22	10
12	19
15	7
15	23
13	12
12	17
27	33
12	7
13	23
33	12
16	17
11	33
22	7
14	23
16	12
18	17
15	33
15	7
14	19
29	18
31	16
12	18
12	20
11	14
8	43
12	40
13	12
18	42
10	6
10	27
9	6
30	17
8	16
12	6
9	17
7	30
28	26
14	27
8	32
6	14
7	25
7	9
9	14
14	25
8	9
16	27
6	6
10	32
13	31
15	28
9	32
8	31
16	28
11	32
20	31
10	28
14	17
13	36
28	9
18	8
10	9
13	17
22	36
12	9
15	8
15	9
13	17
12	36
27	9
12	8
13	9
33	32
16	31
11	28
22	15
14	29
16	29
18	29
15	21
15	9
14	12
29	15
31	12
12	15
12	6
11	24
8	36
12	24
13	36
18	24
10	36
10	24
9	36
30	8
8	13
12	8
9	13
7	8
28	13
14	15
8	6
6	9
7	15
7	6
9	17
14	7
8	17
16	12
6	7
10	28
13	30
15	28
9	30
8	23
16	23
11	18
20	9
10	27
39	33
26	33
38	10
20	56
16	33
38	10
13	56
41	33
40	10
33	56
8	12
30	6
40	10
10	22
31	21
21	7
7	15
11	10
17	10
22	22
6	6
15	10
14	22
13	6
28	25
18	33
10	24
13	10
22	13
12	14
15	11
15	13
13	25
12	33
27	24
12	10
13	13
33	14
11	11
22	13
14	13
16	12
18	10
15	14
14	13
29	10
31	14
12	13
12	10
11	14
8	13
12	10
13	14
18	13
10	10
10	14
9	13
30	10
12	14
9	13
7	10
28	12
8	12
7	8
10	22
9	20
14	8
16	22
10	20
15	8
9	22
8	20
16	17
11	17
20	17
14	17
13	17
28	17
18	17
10	17
13	17
22	17
12	17
15	18
15	16
13	16
12	12
27	8
12	12
13	8
33	17
11	11
22	12
14	10
16	14
18	12
15	11
14	14
29	12
31	11
12	35
12	35
11	13
8	39
12	34
13	13
18	39
10	34
10	12
9	35
30	14
12	11
9	12
7	35
28	14
8	11
7	12
10	35
9	14
14	11
16	12
10	35
15	14
9	11
8	12
16	35
11	14
20	11
10	12
14	35
22	14
21	11
18	15
12	13
14	14
19	8
9	10
16	8
22	7
18	10
13	8
7	7
17	10
18	8
18	7
10	10
14	8
10	7
9	10
13	8
16	7
8	10
8	8
19	7
15	10
9	8
10	7
17	9
8	7
9	8
11	23
9	17
16	18
43	17
10	18
9	17
9	18
16	17
12	18
21	17
12	18
10	17
20	18
17	17
16	18
13	17
10	18
14	11
11	11
14	10
12	8
18	8
12	15
15	40
14	39
10	41
11	40
13	39
9	41
13	40
13	39
7	41
12	7
7	17
8	26
8	17
9	13
10	14
9	26
14	17
13	13
16	14
8	26
8	17
9	13
10	14
8	11
9	11
11	19
9	19
8	19
10	19
11	16
11	8
9	14
12	8
15	16
10	8
16	14
13	8
10	23
14	10
11	8
14	12
12	8
12	10
15	8
10	12
11	8
13	10
9	8
13	12
12	8
7	13
8	8
8	13
18	8
9	13
14	8
8	13
8	8
9	13
9	13
8	13
11	10
9	13
15	10
15	10
12	10
28	11
32	11
18	11
30	11
33	11
36	11
16	33
20	33
27	33
21	33
33	36
33	36
13	36
14	15
11	15
9	15
21	15
24	15
7	15
8	15
34	13
17	13
11	13
8	23
16	8
9	23
15	8
8	23
14	8
28	15
32	11
18	9
30	8
33	8
36	12
16	16
20	9
27	14
21	12
33	16
33	9
13	14
14	21
11	21
9	21
21	14
24	12
7	19
8	18
34	13
17	36
11	13
8	36
16	26
9	18
15	26
8	18
14	9
28	14
32	14
18	10
30	11
33	10
36	11
16	18
20	21
27	6
21	6
33	11
33	11
13	11
14	11
11	11
9	14
21	14
24	13
7	14
8	13
34	8
17	11
11	21
8	8
16	11
9	21
15	8
8	11
14	21
28	54
32	27
18	59
30	43
33	24
36	24
16	24
20	24
27	12
21	12
33	12
33	12
13	12
14	12
11	12
9	12
21	12
24	12
7	12
8	12
34	9
17	9
11	9
8	12
16	25
9	7
15	14
8	7
14	14
46	12
44	23
47	6
23	7
7	23
46	6
44	7
47	10
23	15
7	10
46	15
44	43
47	43
23	17
7	17
46	17
44	17
47	17
23	31
7	10
46	23
44	14
47	13
23	13
7	13
14	13
13	13
17	15
14	7
13	10
17	28
10	28
14	28
22	44
21	44
18	44
12	16
19	16
9	18
16	14
22	31
18	13
17	12
7	16
18	12
8	30
14	11
10	7
13	12
13	18
16	7
8	12
8	18
9	8
11	8
15	8
9	8
10	10
17	10
9	10
12	15
9	15
12	15
16	15
9	15
9	15
16	15
9	7
12	8
21	8
12	8
15	8
20	8
17	8
24	40
17	29
22	25
45	25
13	25
12	13
21	10
22	7
20	12
27	8
22	18
32	9
8	8
9	18
12	9
7	8
12	8
37	22
28	22
28	22
29	22
26	22
13	7
11	12
23	22
35	23
9	30
34	21
14	43
18	40
11	43
7	40
9	43
10	40
29	26
7	15
6	26
50	15
10	26
27	15
22	26
32	15
8	26
9	15
12	26
7	15
12	26
8	15
37	20
28	18
28	20
29	18
26	11
13	11
11	11
23	11
35	11
9	14
34	11
14	11
18	10
7	10
9	10
10	10
29	10
7	10
50	12
10	16
27	12
22	16
32	12
8	16
9	12
12	16
7	12
12	16
8	10
37	6
28	36
28	36
29	36
26	7
13	14
11	9
23	14
35	9
9	14
34	9
14	14
18	9
7	14
9	9
10	14
29	9
7	14
50	9
10	20
27	19
22	10
32	10
8	10
9	10
12	10
7	9
12	9
8	9
37	9
28	10
28	10
29	40
26	10
13	40
11	10
23	40
35	10
9	40
34	10
14	40
18	10
7	40
9	10
10	40
29	10
7	40
50	10
10	40
24	13
30	13
27	9
29	20
36	13
27	15
40	15
41	12
12	15
21	12
24	15
30	12
27	15
29	12
36	15
27	12
40	15
41	12
12	15
21	12
24	15
30	12
27	12
29	15
36	29
27	29
40	29
41	29
12	29
21	29
24	10
30	54
27	9
29	9
36	9
27	9
40	9
41	9
12	9
21	9
24	9
30	9
27	10
29	10
36	10
27	15
40	7
41	15
12	9
21	9
24	28
30	28
27	28
29	28
36	28
27	28
40	28
41	10
12	13
21	10
24	13
30	7
27	7
29	16
36	7
27	20
40	20
41	11
12	9
21	7
24	7
30	7
27	7
29	7
36	20
27	7
40	11
41	14
12	20
21	7
24	11
30	14
27	12
29	12
36	19
27	20
40	19
41	20
12	19
21	20
24	23
30	18
27	7
29	7
36	7
27	7
40	7
41	7
12	30
21	30
24	30
30	16
27	16
29	28
36	7
27	7
40	10
41	11
12	10
21	11
24	24
30	24
27	24
29	15
36	8
27	11
40	11
41	11
12	11
21	11
17	11
14	11
13	11
16	11
28	8
17	33
14	8
10	33
14	8
9	33
20	8
8	33
12	7
34	21
8	20
9	18
12	26
10	8
7	7
24	7
19	7
17	13
21	13
27	13
15	13
16	13
24	13
8	13
12	13
9	13
12	13
27	13
15	13
16	13
24	13
8	8
12	8
9	8
12	8
25	8
23	8
29	8
12	8
25	8
21	8
11	8
23	17
15	12
14	17
34	12
14	7
9	31
9	10
16	10
16	7
15	7
7	7
13	7
16	8
17	13
20	33
11	17
23	13
24	33
21	17
12	13
24	33
13	17
11	13
18	33
12	17
18	12
18	12
10	12
10	31
11	9
9	9
10	9
8	7
12	7
11	28
9	28
8	28
7	28
6	15
7	10
7	14
7	10
6	14
13	13
8	13
43	13
25	13
12	7
28	10
27	14
9	8
16	10
8	10
22	10
11	8
19	8
16	25
6	22
12	25
43	22
25	25
12	22
28	25
27	22
9	25
16	22
8	25
22	22
11	25
19	22
16	23
6	21
12	11
20	11
33	11
13	18
18	7
26	9
11	7
25	9
14	14
13	18
18	18
22	12
20	7
33	7
13	10
18	10
26	10
11	10
25	10
14	10
13	10
18	10
22	10
20	10
33	10
13	10
18	10
26	10
11	10
25	10
14	10
13	7
18	9
22	7
11	9
17	7
9	9
16	7
9	9
22	15
8	7
9	6
16	6
12	30
11	30
17	9
9	10
16	15
9	13
22	7
8	12
9	12
16	14
[truncated: 3,815 more rows]

## Sheet: Figure 2c
For Arginine concentration (intracellular)										For Lysine concentration (intracellular)
Controls	Patients									Controls	Patients
76.5493	45.3814									0.078625	0.01275
106.058	55.542									0.18825	0.012125
74.4574	56.748									0.15575	0.014625
84.4735	50.2694									0.151375	0.016125
Detail of statistical test										Detail of statistical test
Table Analyzed	Arginine assay									Table Analyzed	Lysine assay
Column B	Patients									Column B	Patients
vs.	vs.									vs.	vs.
Column A	Controls									Column A	Controls
Unpaired t test with Welch's correction										Unpaired t test with Welch's correction
P value	0.01									P value	0.01
P value summary	*									P value summary	*
Significantly different (P < 0.05)?	Yes									Significantly different (P < 0.05)?	Yes
One- or two-tailed P value?	Two-tailed									One- or two-tailed P value?	Two-tailed
Welch-corrected t, df	t=4.349, df=3.772									Welch-corrected t, df	t=5.597, df=3.009
How big is the difference?										How big is the difference?
Mean of column A	85.38									Mean of column A	0.1435
Mean of column B	51.99									Mean of column B	0.01391
Difference between means (B - A) ± SEM	-33.40 ± 7.679									Difference between means (B - A) ± SEM	-0.1296 ± 0.02315
95% confidence interval	-55.24 to -11.56									95% confidence interval	-0.2032 to -0.05604
R squared (eta squared)	0.8338									R squared (eta squared)	0.9124
F test to compare variances										F test to compare variances
F, DFn, Dfd	7.641, 3, 3									F, DFn, Dfd	645.6, 3, 3
P value	0.13	DF	MS	F (DFn, DFd)	P value					P value	<0.001
P value summary	ns	2	1150	F (2, 9) = 12.41	P=0.003					P value summary	***
Significantly different (P < 0.05)?	No	9	92.69							Significantly different (P < 0.05)?	Yes
		11
Data analyzed										Data analyzed
Sample size, column A	4									Sample size, column A	4
Sample size, column B	4									Sample size, column B	4
Number of values (total)	12

## Sheet: FIgure 2d
Controls	Patients	Patients+Arginine
11.01	5.93	14.36
15.3	6.56	10.55
13.47	8.98	10.97
16.22	8.3	13.98
Statistical test
Table Analyzed	NO levels measurement
Data sets analyzed	A-C
ANOVA summary
F	12.53
P value	0.003
P value summary	**
Significant diff. among means (P < 0.05)?	Yes
R squared	0.7358
Brown-Forsythe test
F (DFn, DFd)	0.7472 (2, 9)
P value	0.5
P value summary	ns
Are SDs significantly different (P < 0.05)?	No
Bartlett's test
Bartlett's statistic (corrected)	0.5653
P value	0.75
P value summary	ns
Are SDs significantly different (P < 0.05)?	No
ANOVA table	SS	DF	MS	F (DFn, DFd)	P value
Treatment (between columns)	94.11	2	47.06	F (2, 9) = 12.53	P=0.003
Residual (within columns)	33.79	9	3.755
Total	127.9	11
Data summary
Number of treatments (columns)	3
Number of values (total)	12

## Sheet: figure 2e
Controls	Patients	Patients+Arginine
0.275	0.1082	0.2149
0.2765	0.09575	0.2091
0.2499	0.137	0.1719
0.2142	0.08798	0.1553
Statistical test
Table Analyzed	cgmp sheet
Data sets analyzed	A-C
ANOVA summary
F	30.18
P value	<0.001
P value summary	***
Significant diff. among means (P < 0.05)?	Yes
R squared	0.8703
Brown-Forsythe test
F (DFn, DFd)	0.4511 (2, 9)
P value	0.65
P value summary	ns
Are SDs significantly different (P < 0.05)?	No
Bartlett's test
Bartlett's statistic (corrected)	0.287
P value	0.87
P value summary	ns
Are SDs significantly different (P < 0.05)?	No
ANOVA table	SS	DF	MS	F (DFn, DFd)	P value
Treatment (between columns)	0.04316	2	0.02158	F (2, 9) = 30.18	P<0.001
Residual (within columns)	0.006435	9	0.000715
Total	0.0496	11
Data summary
Number of treatments (columns)	3
Number of values (total)	12

## Sheet: Figure 3a
Controls	Patients
0	4.21286
0	2.57009
0.681818	4.25964
0.228833	2.21774
Statistical test
Table Analyzed	percentage of apoptotic cells after TuNEL
Column B	Patients
vs.	vs.
Column A	Controls
Unpaired t test with Welch's correction
P value	0.008
P value summary	**
Significantly different (P < 0.05)?	Yes
One- or two-tailed P value?	Two-tailed
Welch-corrected t, df	t=5.510, df=3.534
How big is the difference?
Mean of column A	0.2277
Mean of column B	3.315
Difference between means (B - A) ± SEM	3.087 ± 0.5603
95% confidence interval	1.447 to 4.728
R squared (eta squared)	0.8958
F test to compare variances
F, DFn, Dfd	11.16, 3, 3
P value	0.08
P value summary	ns
Significantly different (P < 0.05)?	No
Data analyzed
Sample size, column A	4
Sample size, column B	4

## Sheet: figure 3c
% live cells									% Apoptosis						Effect of Arginine supplementation on apoptosis
Controls	Patients
83.25	60.7								Controls	Patients					Controls	Controls + 6mM Arg	Patients	Patient + 6mM Arg
82.2667	63.7333								8.9	29.875					8.9	6.525	29.875	6.175
90.4333	61.7667								5	22.7					5	7.3	13.7	7.225
81.4	58.5667								4.26667	24.1667					4.26667	2.2	11.1667	6.23333
									7.9	26.2667					7.9	6.06667	15.6	5.86667
Statistical test									Statistical test						Statistical test
Table Analyzed	Q2 baseline for final graph								Table Analyzed	Q3 baseline for final graph					Table Analyzed	Arg concentration and effect
															Data sets analyzed	A-D
Column B	Patients								Column B	Patients
vs.	vs.								vs.	vs.					ANOVA summary
Column A	Controls								Column A	Controls					F	6.515
															P value	0.007
Unpaired t test with Welch's correction									Unpaired t test with Welch's correction						P value summary	**
P value	<0.001								P value	<0.001					Significant diff. among means (P < 0.05)?	Yes
P value summary	***								P value summary	***					R squared	0.6196
Significantly different (P < 0.05)?	Yes								Significantly different (P < 0.05)?	Yes
One- or two-tailed P value?	Two-tailed								One- or two-tailed P value?	Two-tailed					Brown-Forsythe test
Welch-corrected t, df	t=10.04, df=5.440								Welch-corrected t, df	t=9.931, df=4.518					F (DFn, DFd)	1.363 (3, 12)
															P value	0.3
How big is the difference?									How big is the difference?						P value summary	ns
Mean of column A	6.517								Mean of column A	84.34					Are SDs significantly different (P < 0.05)?	No
Mean of column B	25.75								Mean of column B	61.19
Difference between means (B - A) ± SEM	19.24 ± 1.916								Difference between means (B - A) ± SEM	-23.15 ± 2.331					Bartlett's test
95% confidence interval	14.43 to 24.04								95% confidence interval	-29.33 to -16.96					Bartlett's statistic (corrected)	14.71
R squared (eta squared)	0.9488								R squared (eta squared)	0.9562					P value	0.002
															P value summary	**
F test to compare variances									F test to compare variances						Are SDs significantly different (P < 0.05)?	Yes
F, DFn, Dfd	1.945, 3, 3								F, DFn, Dfd	3.682, 3, 3
P value	0.6								P value	0.31					ANOVA table	SS	DF	MS	F (DFn, DFd)															P value
P value summary	ns								P value summary	ns					Treatment (between columns)	395.4	3	131.8	F (3, 12) = 6.515															P=0.007
Significantly different (P < 0.05)?	No								Significantly different (P < 0.05)?	No					Residual (within columns)	242.8	12	20.23
															Total	638.2	15
Data analyzed									Data analyzed
Sample size, column A	4								Sample size, column A	4					Data summary
Sample size, column B	4								Sample size, column B	4					Number of treatments (columns)	4
															Number of values (total)	16

## Sheet: figure 3d
Controls	Patients
31.0254	165.551
34.2913	76.2475
32.2399	579.566
29.5712	126.828
Statistical test
Table Analyzed	DCFDA
Column B	Patients
vs.	vs.
Column A	Controls
Mann Whitney test
P value	0.03
Exact or approximate P value?	Exact
P value summary	*
Significantly different (P < 0.05)?	Yes
One- or two-tailed P value?	Two-tailed
Sum of ranks in column A,B	10 , 26
Mann-Whitney U	0
Difference between medians
Median of column A	31.63, n=4
Median of column B	146.2, n=4
Difference: Actual	114.6
Difference: Hodges-Lehmann	114.3
97.14% CI of difference	41.96 to 550.0
Exact or approximate CI?	Exact

## Sheet: Figure 3e
Controls	Patients
0.26	0.09
0.24	0.12
0.3	0.14
Statistical test
Table Analyzed	JC1 stain
Column B	Patients
vs.	vs.
Column A	Controls
Unpaired t test with Welch's correction
P value	0.003
P value summary	**
Significantly different (P < 0.05)?	Yes
One- or two-tailed P value?	Two-tailed
Welch-corrected t, df	t=6.564, df=3.859
How big is the difference?
Mean of column A	0.2667
Mean of column B	0.1167
Difference between means (B - A) ± SEM	-0.1500 ± 0.02285
95% confidence interval	-0.2144 to -0.08562
R squared (eta squared)	0.9178
F test to compare variances
F, DFn, Dfd	1.474, 2, 2
P value	0.81
P value summary	ns
Significantly different (P < 0.05)?	No
Data analyzed
Sample size, column A	3
Sample size, column B	3

## Sheet: figure 3f
Densitometric analysis										RT-qPCR
controls sXBP1	patients sXBP1	controls uXBP1	patients uXBP1
0.385104	0.742146	0.714896	0.257854							Controls	Patients
0.417426	0.609766	0.682574	0.390234							1	0.480742
0.407421	0.721579	0.582579	0.408421							0.85764	0.480853
0.37654	0.625743	0.75621	0.414257							0.88512	0.441063
										0.705366	0.472792
										0.711806
										0.762601
Statistical test										Statistical test
Table Analyzed	xbp1 quantification on agarose gel
Data sets analyzed	A-D									Table Analyzed	xbp1 qRT-PCR_1
ANOVA summary										Column B	Patients
F	30.05									vs.	vs.
P value	<0.0001									Column A	Controls
P value summary	****
Significant diff. among means (P < 0.05)?	Yes									Unpaired t test with Welch's correction
R squared	0.8825									P value	<0.001
										P value summary	***
Brown-Forsythe test										Significantly different (P < 0.05)?	Yes
F (DFn, DFd)	0.8075 (3, 12)									One- or two-tailed P value?	Two-tailed
P value	0.5136									Welch-corrected t, df	t=7.337, df=5.399
P value summary	ns
Are SDs significantly different (P < 0.05)?	No									How big is the difference?
										Mean of column A	0.8204
Bartlett's test										Mean of column B	0.4689
Bartlett's statistic (corrected)	4.238									Difference between means (B - A) ± SEM	-0.3516 ± 0.04792
P value	0.2369									95% confidence interval	-0.4720 to -0.2311
P value summary	ns									R squared (eta squared)	0.9088
Are SDs significantly different (P < 0.05)?	No
										F test to compare variances
ANOVA table	SS	DF	MS	F (DFn, DFd)	P value					F, DFn, Dfd	37.01, 5, 3
Treatment (between columns)	0.3553	3	0.1184	F (3, 12) = 30.05	P<0.0001					P value	0.01
Residual (within columns)	0.0473	12	0.003942							P value summary	*
Total	0.4026	15								Significantly different (P < 0.05)?	Yes
Data summary										Data analyzed
Number of treatments (columns)	4									Sample size, column A	6
Number of values (total)	16									Sample size, column B	4

[truncated: 45 more sheets: figure 3g, figure 4, Fig5e, Fig S5c, Figure 6a, Figure 6b, Figure 6c, Figure 6d, Figure 6e, Figure 6f, Figure 6g, Figure 6h, Figure 6j, FigS6A, Fig S6B, Fig S6C, Fig S6D, Fig S6E, Fig S6F, FigS6G …]
